# Supplementary material for: Chemoselective Polymerization of Polar Divinyl Monomers with Rare-Earth/Phosphine Lewis Pairs
Source: Molecules. 2018 Feb 8;23(2):360. doi: 10.3390/molecules23020360 (PMC6017840; doi:10.3390/molecules23020360)
Supplement: Supplementary file 1 [file molecules-23-00360-s001.zip]

Archive with 1 entries (1 files):
- molecules-265063-supplementary.7z
